# Supplementary material for: Transcriptome and DNA Methylation Analyses Provide Insight into Environmental Adaptation in Northern and Southern Populations of Eriocheir sinensis
Source: Animals (Basel). 2026 Apr 10;16(8):1164. doi: 10.3390/ani16081164 (PMC13113693; doi:10.3390/ani16081164)
Supplement: Supplementary file 1 [file animals-16-01164-s001.zip]

Archive with 4 entries (4 files):
- Table S1. Summary of data processing of mRNA libraries of Chinese mitten crab in LH and BLH groups.pdf
- Table S2. Summary of data processing of DNA methylation libraries of Chinese mitten crab in LH and BLH groups.pdf
- Table S3. Summary of DEMGs.pdf
- Table S4. Summary of DEMGs.pdf
